# Supplementary material for: Axon numbers and landmarks of trigeminal donor nerves for corneal neurotization
Source: PLoS One. 2018 Oct 31;13(10):e0206642. doi: 10.1371/journal.pone.0206642 (PMC6209308; doi:10.1371/journal.pone.0206642)
Supplement: S1 Table — Histomorphometric analysis of nerve biopsy characterizing fascicle numbers and myelinated axon counts. (XLSX) [file pone.0206642.s001.xlsx]

## Sheet: HM_dat
nerve_biopsy	side	HM_axc	HM_fasc
1	1	2795	4
3	2	3710	12
3	1	1995	5
3	999999	4798	13
3	2	1600	6
3	1	3176	4
3	2	2840	4
3	1	1563	9
3	2	6162	9
3	1	2766	2
2	2	1554	3
2	2	1654	9
2	1	2260	15
2	1	523	1
1	2	4326	4
1	1	4558	1
2	2	5242	1
2	1	4953	7
2	1	7216	3
2	2	5262	5
2	1	7165	3
2	2	2036	2
2	1	3262	3
1	2	1815	1
1	1	2574	1
1	2	2806	1
2	2	8403	3
2	1	3028	6
2	2	5463	1
2	1	7586	6
